# Supplementary material for: Effectiveness of Hyperthermic Intraperitoneal Chemotherapy Associated with Cytoreductive Surgery in the Treatment of Advanced Ovarian Cancer: Systematic Review and Meta-Analysis
Source: J Pers Med. 2023 Jan 30;13(2):258. doi: 10.3390/jpm13020258 (PMC9960788; doi:10.3390/jpm13020258)
Supplement: Supplementary file 1 [file jpm-13-00258-s001.zip]

Archive with 1 entries (1 files):
- jpm-1979283-supplementary.pdf
